# Supplementary material for: Effectiveness of Baby-Friendly Hospital Initiative on Early Initiation and Exclusive Breastfeeding Practice: Systematic Review and Meta-Analysis
Source: Nutrients. 2025 Jul 10;17(14):2283. doi: 10.3390/nu17142283 (PMC12300584; doi:10.3390/nu17142283)
Supplement: Supplementary file 1 [file nutrients-17-02283-s001.zip]

Archive with 1 entries (1 files):
- nutrients-3693952-supplementary.pdf
